# Supplementary material for: Catechol-Containing Schiff Bases on Thiacalixarene: Synthesis, Copper (II) Recognition, and Formation of Organic-Inorganic Copper-Based Materials
Source: Molecules. 2021 Apr 17;26(8):2334. doi: 10.3390/molecules26082334 (PMC8072794; doi:10.3390/molecules26082334)
Supplement: Supplementary file 1 [file molecules-26-02334-s001.zip]

Archive with 1 entries (1 files):
- molecules-1186099-supplementary.pdf
